# Supplementary material for: Trans- and Multigenerational Effects of Isothiazolinone Biocide CMIT/MIT on Genotoxicity and Epigenotoxicity in Daphnia magna
Source: Toxics. 2023 Apr 20;11(4):388. doi: 10.3390/toxics11040388 (PMC10140887; doi:10.3390/toxics11040388)
Supplement: Supplementary file 1 [file toxics-11-00388-s001.zip]

Archive with 1 entries (1 files):
- toxics-2315463-supplementary.pdf
